# Supplementary material for: Carbohydrate intake attenuates post-exercise plasma levels of cytochrome P450-generated oxylipins
Source: PLoS One. 2019 Mar 18;14(3):e0213676. doi: 10.1371/journal.pone.0213676 (PMC6422332; doi:10.1371/journal.pone.0213676)
Supplement: S1 Table — (XLSX) [file pone.0213676.s003.xlsx]

## Sheet: Oxylipins
CAV	Subject	TimePoint	E001_tetranor 12-HETE	E002_12-HHTrE	E003_9-HOTrE	E004_13-HOTrE	E006_9-oxoODE	E007_13-oxoODE	E008_13-HODE	E009_9-HODE	E010_9,10-EpOME	E014_EPA	E015_Arachidonic acid	E017_9,10-diHOME	E018_12,13-diHOME	E025_5-HEPE	E026_15-HEPE	E028_12-HEPE	E029_5-oxoETE	E032_18-HEPE	E036_11-HETE	E037_9-HETE	E038_5-HETE	E039_15-HETE	E040_8-HETE	E041_12-HETE	E042_20-HETE	E043_19-HETE	E044_18-HETE	E045_17-HETE	E051_5-HETrE	E052_15-HETrE	E053_8-HETrE	E065_DHA	E066_tetranor-PGDM	E067_PGFM	E077_20cooh AA	E084_5,15-diHETE	E085_8,15-diHETE	E086_5,6-diHETrE	E087_8,9-diHETrE	E088_11,12-diHETrE	E089_14,15-diHETrE	E092_13-HDoHE	E093_8-HDoHE	E094_16-HDoHE	E095_20-HDoHE	E097_4-HDoHE	E099_10-HDoHE
1	SJ01	T01	0.0497314	0.250061	0.167883	0.132288	0.924957	0.839172	3.41879	3.4902	9.9046	110.472	301.412	1.27269	1.23867	0.101282	0.101855	0.190424	0.0291687	0.0315552	0.148352	0.391614	0.538879	0.546228	0.196338	1.89374	0.518207	0.0876099	0.0752747	0.0150696	0.0263184	0.154266	0.00819702	388.876	0.415283	0.0284912	2.3075	0.001	0.001	0.413184	0.162823	0.126111	0.145685	0.14032	0.00143433	0.0667114	0.0163269	0.314514	0.0835571
1	SJ02	T01	0.047937	0.0465393	0.0730591	0.0605469	1.83041	0.750427	1.7067	1.36949	38.8215	36.2756	370.001	0.941388	0.627979	0.0262573	0.278064	0.0212769	0.0305725	0.001	0.111407	0.0696533	0.4612	0.478186	0.0649536	1.07074	0.840479	0.001	0.136005	0.0616516	0.0539612	0.136926	0.0808899	49.4971	0.28363	0.0581909	3.03802	0.0160522	0.686829	0.522504	0.0961975	0.173468	0.335406	0.189423	0.203125	0.0169678	0.0430908	0.215118	0.0454407
1	SJ03	T01	0.0543579	0.0282288	0.151099	0.402954	4.23196	0.782013	7.54655	5.33045	40.735	115.635	178.425	2.68635	2.23206	0.0325195	0.0127808	0.001	0.0450623	0.0171997	0.0885742	0.445569	0.768744	0.358081	0.0445801	0.0832642	0.717792	0.843982	0.0769226	0.000994873	0.001	0.269415	0.12644	217.111	0.160632	0.0321594	2.55322	0.00360107	0.239685	0.340082	0.0801331	0.261127	0.623724	0.0766602	0.311127	0.0422363	0.0760193	0.182739	0.0215454
1	SJ04	T01	0.0681641	0.125488	0.214917	0.230835	1.73975	0.566772	4.30861	5.73141	41.658	26.5417	129.272	2.01686	2.01552	0.110791	0.001	0.001	0.566187	0.0301086	0.158838	0.240259	0.883643	0.36189	0.109326	0.38772	0.2862	0.704871	0.00905762	0.044342	0.00944214	0.0722656	0.001	57.03	1.43617	0.0496643	2.44727	0.0253662	0.001	0.552136	0.0810181	0.124969	0.309161	0.153229	0.157013	0.0556641	0.120819	0.344238	0.0559082
1	SJ07	T01	0.0247559	0.001	0.0361206	0.0579834	1.11801	0.596344	2.34077	1.9766	49.5764	127.422	202.33	0.834082	0.847705	0.0579956	0.001	0.020929	0.0214722	0.0857605	0.11861	0.109485	0.314661	0.231006	0.100867	0.286938	0.381274	0.203186	0.0338623	0.001	0.00460205	0.0863281	0.0293091	286.544	0.666223	0.0255493	1.96643	0.0227417	0.001	0.263965	0.124774	0.110815	0.178253	0.168213	0.387207	0.154938	0.166504	0.483856	0.094696
1	SJ08	T01	0.0583862	0.0618286	0.0589722	0.182727	1.01544	0.755127	7.14953	3.59625	97.2978	41.0889	188.71	2.50648	3.57322	0.0499756	0.16886	0.001	0.0184326	0.001	0.129736	0.121863	0.311139	0.34325	0.163281	0.506873	0.399005	1.01652	0.10257	0.0132813	0.0177307	0.108704	0.0331482	193.59	0.428784	0.0374023	3.75476	0.00750732	0.001	0.514313	0.0411621	0.182996	0.223859	0.0786438	0.0726013	0.0240479	0.129456	0.402069	0.0249634
1	SJ09	T01	0.0157837	0.17627	0.1479	0.141199	0.742249	1.10141	3.6838	2.65244	53.3975	59.4885	425.223	2.68962	1.09902	0.11416	0.110095	0.103424	0.0223938	0.205542	0.14682	0.201721	0.659357	0.491052	0.17251	1.01206	0.798627	0.0665283	0.0449097	0.0225098	0.00845337	0.151343	0.110199	138.411	0.001	0.0336487	4.12274	0.0158081	0.001	1.10792	0.115167	0.128833	0.184369	0.218445	0.0417786	0.0266724	0.0488281	0.476593	0.0441895
1	SJ10	T01	0.0381104	0.001	0.10929	0.0669678	0.900696	0.61142	3.48911	3.13839	367.868	56.283	286.395	4.37786	2.52016	0.0354248	0.0798828	0.001	0.0176575	0.000286865	0.108063	0.145215	0.433563	0.474438	0.149304	0.33894	0.503778	0.397571	0.0557373	0.0375549	0.00244751	0.261884	0.0429504	306.055	0.30022	0.0334351	2.383	0.0644775	0.001	0.58952	0.0170959	0.147107	0.178101	0.0796814	0.0342102	0.030426	0.081543	0.554901	0.0246277
1	SJ11	T01	0.0477661	0.436096	0.130872	0.108801	0.359161	0.503174	4.98503	4.83422	43.9105	29.2419	273.041	1.70786	1.809	0.00101318	0.0541016	0.211786	0.001	0.00658569	0.219708	0.41947	0.361682	0.546228	0.11991	3.43182	0.362018	0.413049	0.0315125	0.0120789	0.00065918	0.0791504	0.0287415	105.552	0.184131	0.0257874	2.18842	0.0301025	0.001	0.917737	0.0240112	0.109192	0.181439	0.130585	0.0979309	0.0361938	0.046875	0.152283	0.0609131
1	SJ12	T01	0.0334106	0.310181	0.127783	0.413599	0.803284	0.4039	4.97339	3.7071	38.1351	45.3223	225.662	1.98165	1.67089	0.0259399	0.127515	0.0304871	0.0250549	0.0678955	0.111401	0.0146851	0.235889	0.416919	0.161584	0.388647	0.840967	0.442773	0.0533325	0.0473267	0.0206665	0.130743	0.081427	93.0151	0.38125	0.0324097	2.14319	0.0666748	0.621838	1.00972	0.0642029	0.134528	0.214191	0.0927124	0.0446472	0.0653992	0.0585327	0.3255	0.0611572
1	SJ14	T01	0.0640991	0.335144	0.0644531	0.136206	1.22449	0.849457	5.87905	4.28782	66.2939	53.5596	332.1	2.7845	1.54946	0.01521	0.0713623	0.001	0.0512634	0.0216309	0.127802	0.240979	0.49093	0.387158	0.132507	0.401587	0.6995	0.230896	0.0217529	0.00797729	0.001	0.09823	0.0433899	188.005	0.995184	0.0272461	1.51855	0.211182	0.001	0.684497	0.0664185	0.143176	0.375214	0.0752563	0.175659	0.0613708	0.0637207	0.263275	0.0127563
1	SJ15	T01	0.001	0.0496521	0.260632	0.398914	2.0845	0.902008	7.08984	3.97942	4.74829	68.0133	183.891	2.17573	1.24868	0.100818	0.133167	0.0592468	0.001	0.318597	0.136407	0.0320557	0.350897	0.310059	0.019519	0.327148	0.680597	0.295569	0.0722168	0.00493164	0.00366211	0.109454	0.001	186.997	0.726489	0.0341858	2.0976	0.141101	0.001	0.637183	0.00669556	0.16543	0.288409	0.159576	0.238739	0.0674744	0.174744	0.421783	0.0920105
1	SJ16	T01	0.0168701	0.0674438	0.313989	0.194922	0.239502	0.622894	4.34453	5.08412	105.379	52.0728	151.567	1.95715	1.73633	0.167212	0.112732	0.142975	0.001	0.248346	0.0912354	0.166333	0.121979	0.125916	0.0389771	0.299658	0.626422	0.731482	0.0676941	0.01745	0.0392883	0.0559387	0.00360718	82.9901	0.527484	0.037793	3.02594	0.0961426	0.001	0.399615	0.0984436	0.165686	0.288916	0.284821	0.117371	0.0447693	0.242157	0.24295	0.0196838
1	SJ17	T01	0.0109375	0.227356	0.0935547	0.252429	1.95502	1.9592	4.64358	5.43221	43.9076	86.4984	345.035	2.35763	2.08118	0.0218262	0.204651	0.0614746	0.0292969	0.0608459	0.227002	0.455774	0.42879	0.659778	0.123816	1.65485	0.788837	0.114343	0.0985718	0.0123535	0.0125061	0.146307	0.0199036	201.091	1.95409	0.0294495	3.50397	0.461584	0.001	1.42213	0.126306	0.214783	0.30097	0.174774	0.533295	0.0578918	0.223083	0.302185	0.0943604
1	SJ18	T01	0.0570068	0.0567627	0.226904	0.0621826	0.0829468	0.177032	4.6313	4.55836	85.2599	30.6287	199.133	2.86445	3.23458	0.00812988	0.0503052	0.001	0.0247192	0.0910522	0.0590576	0.173694	0.346423	0.34491	0.0244751	0.98645	0.48551	0.287817	0.0665955	0.0392944	0.001	0.118219	0.00514526	86.2732	0.497046	0.0299683	2.73431	0.001	0.001	1.24552	0.163422	0.319373	0.845288	0.116547	0.021698	0.0250549	0.0606995	0.297302	0.0400391
1	SJ19	T01	0.0123291	0.149475	0.114026	0.22533	0.574463	0.691895	3.68557	3.65139	66.6113	35.683	291.401	2.53431	1.97872	0.0417236	0.149683	0.0373047	0.0177368	0.001	0.138123	0.00496826	0.31911	0.324109	0.11687	0.887842	0.295947	0.556226	0.064325	0.0187866	0.00855103	0.118781	0.0117065	317.2	0.0632141	0.0316406	2.14673	0.001	0.001	0.944458	0.0405151	0.0955627	0.129565	0.159973	0.0424805	0.025238	0.139404	0.240082	0.0369568
1	SJ21	T01	0.0205078	0.001	0.0868042	0.0325928	0.516907	0.309387	4.16437	1.55704	69.674	40.8643	62.9535	1.09315	2.79932	0.055896	0.0402588	0.001	0.0238037	0.00291138	0.0399719	0.0119019	0.105182	0.163525	0.0547119	0.0147339	1.19865	0.001	0.0215942	0.0276855	0.001	0.0674988	0.00247803	204.413	0.604578	0.0298218	0.95166	0.0177612	0.001	0.770862	0.0270447	0.0481995	0.070752	0.188873	0.208496	0.0299072	0.053772	0.129852	0.312103
1	SJ22	T01	0.062561	0.0691223	0.0413818	0.0266235	0.508209	0.478577	2.93214	2.3543	21.8884	47.8339	224.711	2.19405	2.24723	0.0111328	0.154578	0.001	0.0277161	0.0302185	0.118652	0.001	0.168542	0.240063	0.105542	0.418396	0.536395	0.355432	0.0832031	0.0194336	0.00162354	0.0921631	0.0213196	222.897	0.350793	0.0304382	2.40637	0.001	0.001	0.896051	0.0378479	0.128754	0.137286	0.169464	0.133942	0.0293884	0.0288391	0.190796	0.0621338
1	SJ23	T01	0.032373	0.001	0.0418579	0.001	0.285614	0.278015	1.53198	0.897876	26.8152	17.3291	116.002	0.575861	0.871515	0.0204224	0.0397095	0.0131653	0.0241028	0.001	0.0596191	0.0816528	0.169037	0.259326	0.0668701	0.313989	0.267163	0.001	0.0139709	0.0228638	0.001	0.0527649	0.00012207	58.1915	0.0446228	0.0229431	0.930359	0.001	0.001	0.85105	0.0151245	0.102814	0.147876	0.090271	0.0562439	0.0154114	0.0213623	0.124329	0.0127258
1	SJ24	T01	0.0479492	0.001	0.0734741	0.119653	0.373871	0.263947	3.24672	2.14066	40.2404	26.1786	83.028	2.26746	1.29125	0.00949707	0.0521484	0.001	0.0235718	0.0131531	0.0838745	0.0629883	0.235907	0.237	0.0519165	0.139343	0.295691	0.446436	0.0420288	0.00653687	0.0103821	0.0745911	0.0285217	626.694	0.210162	0.0224243	0.858398	0.0191895	0.001	0.997473	0.0108643	0.0782043	0.118622	0.1492	0.151123	0.0264893	0.0608215	0.244324	0.0162354
Group 1 = Cavenish banana
Group 2 = mini yellow banana
Group 3 = Sugar beverage
Group 4 = water only
[truncated: 1,837 more columns]
